# Supplementary material for: Carbon Dots Anchoring Single-Atom Pt on C3N4 Boosting Photocatalytic Hydrogen Evolution
Source: Molecules. 2024 Apr 21;29(8):1890. doi: 10.3390/molecules29081890 (PMC11055151; doi:10.3390/molecules29081890)
Supplement: Supplementary file 1 [file molecules-29-01890-s001.zip]

Archive with 1 entries (1 files):
- molecules-2965756-supplementary.pdf
